# Supplementary material for: Infectious dose of Senecavirus A in market weight and neonatal pigs
Source: PLoS One. 2022 Apr 29;17(4):e0267145. doi: 10.1371/journal.pone.0267145 (PMC9053780; doi:10.1371/journal.pone.0267145)
Supplement: S1 Table — (XLSX) [file pone.0267145.s001.xlsx]

## Sheet: Fig 2 A
	10^0.5	10^0.5	10^0.5	10^0.5	10^2.5	10^2.5	10^2.5	10^2.5	10^4.5	10^4.5	10^4.5	10^4.5	10^6.5	10^6.5	10^6.5	10^6.5
	449	451	453	462	457	465	466	461	479	468	487	488	489	490	491	493
0	0	0	0	0	0	0	0	0	0	0	0	0	0	0	0	0
1	0	0	0	0	0	0	0	0	0	0	0	0	4.44979	5.06261	0	4.82042
2	0	0	0	0	0	0	0	0	0	0	0	0	0	3.79666	3.30311	3.82837
3	0	0	0	0	0	0	0	0	0	0	0	0	3.15579	0	3.19195	3.53154
4	0	0	0	0	0	0	0	0	0	0	0	4.23454	3.47933	4.69256	3.05082	0
5	0	0	0	0	0	0	0	0	4.1569	3.16811	0	3.29301	4.70832	5.28647	0	3.02491
6	0	0	0	0	0	0	0	0	3.96291	3.72829	3.67964	3.22649	4.65977	5.62791	3.55994	3.4506
7	0	0	0	0	0	0	3.47545	0	0	0	0	0	4.03648	4.54031	0	3.41618
8	0	0	0	0	0	0	3.27373	0	0	0	0	0	3.36917	3.33429	0	3.47248
9	0	0	0	0	0	0	0	0	3.42372	0	0	0	0	3.36277	0	0
10	0	0	0	0	0	0	0	0	0	0	0	0	0	4.02637	0	3.80003
11	0	0	0	0	0	0	0	0	0	0	0	0	0	3.89074	0	0
12	0	0	0	0	0	0	0	0	0	0	0	0	0	0	0	0
13	0	0	0	0	0	0	0	0	0	0	0	0	0	0	0	0
14	0	0	0	0	0	0	0	0	0	0	0	0	0	0	0	0

## Sheet: Fig 2 B
	10^0.5	10^0.5	10^0.5	10^0.5	10^2.5	10^2.5	10^2.5	10^2.5	10^4.5	10^4.5	10^4.5	10^4.5	10^6.5	10^6.5	10^6.5	10^6.5
	449	451	453	462	457	465	466	461	479	468	487	488	489	490	491	493
0	0	0	0	0	0	0	0	0	0	0	0	0	0	0	0	0
4	0	0	0	0	0	0	3.60316	0	0	0	3.7332	4.03254	3.82308	4.66951	0	2.72924
7	0	0	0	0	0	0	0	0	0	0	2.90102	3.6625	0	3.15593	0	0
14	0	0	0	0	0	0	0	0	0	0	0	0	0	0	0	0

## Sheet: Fig 2 C
	10^0.5	10^0.5	10^0.5	10^0.5	10^2.5	10^2.5	10^2.5	10^2.5	10^4.5	10^4.5	10^4.5	10^4.5	10^6.5	10^6.5	10^6.5	10^6.5
	449	451	453	462	457	465	466	461	479	468	487	488	489	490	491	493
0	0	0	0	0	0	0	0	0	0	0	0	0	0	0	0	0
4	0	0	0	0	0	0	0	0	0	0	0	4.484	4.54784	4.67229	4.05435	4.70065
7	0	0	0	0	0	0	0	0	0	0	3.5048	4.59878	0	3.67783	0	3.95944
14	0	0	0	0	0	0	0	0	0	0	0	0	0	0	0	0
